# Supplementary material for: Phosphoramidate Azole Oligonucleotides for Single Nucleotide Polymorphism Detection by PCR
Source: Int J Mol Sci. 2024 Jan 3;25(1):617. doi: 10.3390/ijms25010617 (PMC10778797; doi:10.3390/ijms25010617)
Supplement: Supplementary file 1 [file ijms-25-00617-s001.zip]

Archive with 1 entries (1 files):
- ijms-2777413-supplementary.pdf
